# Supplementary material for: Prevalence of resistance markers of artemisinin, partner drugs, and sulfadoxine-pyrimethamine in Nanyumbu and Masasi Districts, Tanzania between 2020 and 2021
Source: Antimicrob Agents Chemother. 2025 Sep 12;69(10):e01751-24. doi: 10.1128/aac.01751-24 (PMC12486843; doi:10.1128/aac.01751-24)
Supplement: Data S1 — Age and sex of the participants, and the markers of drug resistance analyses. [file aac.01751-24-s0001.xlsx]

## Sheet: GRC
Sample External ID	Agey	Sex	Hb	Parasite Density	Temperature	District	Species	McCOIL	Kelch	P23:BP	PfCRT	PfDHFR	PfDHPS	PfEXO	PfMDR1	PGB
AA0134236	0.36	1	11.5	840	36.5	Masasi	Pf	1	-	-	CVMNK	----	SGE--	-	N--	VD-N--
AA0134237	0.64	2	8.7	25240	37.6	Masasi	Pf	1	WT	WT	CVMNK	IRNI	SGEAA	E	NFD	VDDNIT
AA0134238	4.46	2	11.4	48	36.7	Masasi	Pm	-	-	-	CVMNK	----	-----	-	---	VD-NI-
AA0134239	4.42	2	11.4	M	38.6	Masasi	-	6	-	-	CVMNK	----	-----	E	---	VDDNI-
AA0134240	0.54	1	8.5	6200	38.9	Masasi	Pf	3	WT	-	CVMNK	[N/I]RNI	S[G/A]EAA	E	N[Y/F]D	VDDNIT
AA0134241	4.34	2	11.5	M	39	Masasi	-	-	-	-	-----	----	-----	-	---	VD-N--
AA0134242	3.98	1	10.7	M	38.6	Masasi	-	10	-	-	CVMNK	----	-----	E	---	VDDNI-
AA0134243	4.41	1	11	M	36.3	Masasi	-	-	-	-	-----	----	-----	-	---	VD----
AA0134244	2.91	2	11.4	M	38.7	Masasi	-	-	-	-	-----	----	-----	-	---	VD--I-
AA0134245	1.59	1	9.3	48	38.8	Masasi	Pf	1	-	-	CVMNK	IRNI	SGEAA	E	N-D	VDDNIT
AA0134246	3	2	9.4	560	37.8	Masasi	Pf	2	-	-	CVMNK	[N/I][C/R]NI	-----	-	NF-	VDDNIT
AA0134247	4.2	2	14.3	400	37	Masasi	Pf	-	-	-	-----	----	-----	-	---	------
AA0134248	2.09	1	10.7	80	36.1	Masasi	-	-	-	-	-----	----	-----	-	---	----I-
AA0134249	2.14	1	8.9	48	37.8	Masasi	Pf	1	-	-	-----	NRNI	-----	E	--D	VDDNIT
AA0134250	2.44	1	9.6	4520	37.9	Masasi	Pf	2	WT	WT	CVMNK	IRNI	SAKAA	E	NYD	VDDNIT
AA0134251	2.58	1	10.6	64	37	Masasi	-	-	-	-	-----	----	-----	-	---	VD--I-
AA0134252	0.5	2	9.2	48000	37.3	Masasi	Pf	1	-	-	CVMNK	NRNI	SAKAA	E	NYD	VDDNIT
AA0134253	4.92	2	12	128	37.4	Masasi	-	-	-	-	CVMNK	----	-----	-	---	VD-NI-
AA0134254	2.41	1	12.1	M	38.9	Masasi	-	-	-	-	-----	----	-----	-	---	VD----
AA0134255	4.17	1	11.9	M	37.9	Masasi	-	-	-	-	-----	----	-----	-	---	VD--I-
AA0134256	2.49	2	13.5	32	38.6	Masasi	-	-	-	-	-----	----	-----	-	---	VD--I-
AA0134257	4.89	1	11.7	M	38.5	Masasi	-	-	-	-	CVMNK	----	-----	-	---	VD--I-
AA0134258	2.44	2	9.7	48	36.7	Masasi	-	-	-	-	-----	----	-----	-	---	VD--I-
AA0134259	3.73	2	7.7	64	39	Masasi	Pf	2	-	-	CVMNK	IRNI	SAKAA	E	NYD	VDDNI-
AA0134260	4.42	2	12.2	M	38.7	Masasi	-	-	-	-	CVMNK	----	-----	-	---	VD-NI-
AA0134261	2.14	1	8.3	96	36.5	Nanyumbu	Pf	1	-	-	CVMNK	IRNI	SAKAA	-	N--	VD-N--
AA0134262	1.07	1	8.1	M	36.8	Nanyumbu	-	-	-	-	-----	----	-----	-	---	VD-NI-
AA0134263	2.74	2	8.2	32	38.6	Nanyumbu	Pf	5	WT	WT	CVMNK	IRNI	-[G/A][K/E]AA	E	N[Y/F]D	VDDNIT
AA0134264	1.51	2	10	80	36.8	Nanyumbu	-	-	-	-	-----	----	-----	-	---	------
AA0134265	4.63	2	9.8	16	37	Nanyumbu	-	-	-	-	CVMNK	----	-----	-	---	VD-NI-
AA0134266	4.25	1	9.4	32	37	Nanyumbu	-	-	-	-	-----	----	-----	-	---	VD----
AA0134267	4.58	2	7.9	64	36.6	Nanyumbu	Pf	1	WT	WT	CVMNK	ICNI	SGEAA	E	NFD	VDDNIT
AA0134268	3.68	2	10	48	36.4	Nanyumbu	-	-	-	-	-----	----	-----	-	---	VD--I-
AA0134269	2.36	1	9.6	M	36.8	Nanyumbu	Pf	2	WT	-	CVMNK	----	SGEAA	E	---	VDDNIT
AA0134270	2.08	2	11.8	3920	37.8	Nanyumbu	Pf	1	WT	-	CVMNK	IRNI	SGEAA	E	NYD	VDDNIT
AA0134271	2.75	1	10.8	6080	38.3	Nanyumbu	Pf	2	WT	WT	CVMNK	IRNI	S[G/A][K/E]AA	E	NFD	VDDNIT
AA0134272	4.83	1	10.8	1720	38	Nanyumbu	Pf	5	-	-	CVMNK	[N/I]RNI	SG[K/E]AA	E	N[Y/F]D	VDDNIT
AA0134273	4.75	2	12.3	144	37.9	Nanyumbu	Pf	1	-	-	CVMNK	IRNI	SAKAA	E	---	VDDNIT
AA0134274	3.75	1	11.5	144	38.3	Nanyumbu	Pf	1	-	-	CVMNK	IR--	SGE--	-	N--	VD-N--
AA0134275	3.17	1	11.5	52000	38.4	Nanyumbu	Pf	2	WT	WT	CVMNK	IRNI	SAKAA	E	NYD	VDDNIT
AA0134276	4.92	2	10.9	M	37.9	Nanyumbu	Pf	-	-	-	-----	IR--	-----	-	---	VD-N--
AA0134277	4.11	2	8.9	520	36.1	Nanyumbu	-	-	-	-	-----	----	-----	-	---	VD--I-
AA0134278	1.41	1	8.2	4400	36.7	Nanyumbu	Pf	1	WT	-	CVMNK	IRNI	SGEAA	E	NFD	VDDNIT
AA0134279	3.02	1	9.2	32	36.1	Nanyumbu	-	-	-	-	CVMNK	----	-----	-	---	VD-NI-
AA0134280	4.56	2	8	M	36.7	Nanyumbu	Pf	-	-	-	-----	----	-----	-	---	VD-N--
AA0134281	0.9	2	8.4	16	35.8	Nanyumbu	-	-	-	-	CVMNK	----	-----	-	---	VD-N--
AA0134282	4.88	2	11.9	48	36.4	Nanyumbu	-	-	-	-	-----	----	-----	-	---	VD--I-
AA0134283	2.85	2	11.3	32	36.5	Nanyumbu	-	-	-	-	-----	----	-----	-	---	VD-NI-
AA0134284	3.33	1	9.3	32	36.3	Nanyumbu	Pf	2	-	-	CVMNK	IRNI	-----	E	--D	VDDNI-
AA0134285	3.62	1	10.5	16	35.9	Nanyumbu	Pf	14	-	-	CVMNK	----	-----	E	---	VDDNI-
AA0134286	2.04	2	9.3	M	36	Nanyumbu	-	-	-	-	-----	----	-----	-	---	VD--I-
AA0134287	2.93	1	10.6	16	37.1	Nanyumbu	-	-	-	-	-----	----	-----	E	---	VD--I-
AA0134288	2.82	2	9.3	M	36.5	Nanyumbu	-	-	-	-	-----	----	-----	-	---	------
AA0134289	0.64	1	9.9	32	36.8	Nanyumbu	-	-	-	-	-----	----	-----	-	---	VD----
AA0134290	4.4	2	11.5	M	36.6	Nanyumbu	-	-	-	-	-----	----	-----	E	---	VD--I-
AA0134291	4.1	2	10	M	36.4	Nanyumbu	-	-	-	-	CVMNK	----	-----	-	---	VDDNI-
AA0134292	3.42	1	12.3	M	37.1	Nanyumbu	-	-	-	-	-----	----	-----	-	---	VD----
AA0134293	4.43	1	9.1	520	35.9	Nanyumbu	-	-	-	-	-----	----	-----	-	---	VD--I-
AA0134294	1.1	1	8.9	32	37	Nanyumbu	Pf	2	WT	-	CVMNK	IRNI	SGEAA	E	N[Y/F]D	VDDNIT
AA0134295	1.77	2	9	M	36.4	Nanyumbu	Pf	1	-	-	CVMNK	IR--	-----	E	N--	VDDNIT
AA0134296	1.59	1	9.2	48	37.1	Nanyumbu	-	-	-	-	-----	----	-----	-	---	------
AA0134297	1.67	2	10.1	64	37.1	Nanyumbu	-	-	-	-	-----	----	-----	-	---	VD--I-
AA0134298	2.42	1	9.5	480	38	Nanyumbu	Pf	1	-	-	CVMNK	IRNI	SGEAA	E	N-D	VDDNIT
AA0134299	1.25	1	9.8	M	36.7	Nanyumbu	-	-	-	-	-----	----	-----	-	---	VD-NI-
AA0134300	3.25	2	10.3	M	36.9	Nanyumbu	-	-	-	-	-----	----	-----	-	---	VD--I-
AA0134301	3.3	2	7	M	38.1	Nanyumbu	Pf	2	-	-	CVMNK	IRNI	-----	E	NFD	VDDNIT
AA0134302	3.35	2	7.2	32	36.7	Nanyumbu	-	-	-	-	-----	----	-----	-	---	VD--I-
AA0134303	3.32	1	9.5	M	36.3	Nanyumbu	Pf	1	WT	-	CVMNK	IRNI	SGEAA	E	NYD	VDDNIT
AA0134304	3.15	2	11.3	M	36.1	Nanyumbu	-	-	-	-	-----	----	-----	-	---	------
AA0134305	2.38	1	8.4	80	38.9	Nanyumbu	Pf	2	WT	-	CVMNK	IRNI	[S/A][G/A][K/E]AA	E	NFD	VDDNIT
AA0134306	2.83	1	11.1	400	36.4	Nanyumbu	Pf	1	-	-	CVMNK	----	SG---	E	--D	VDDNI-
AA0134307	1.67	1	12	M	36.2	Nanyumbu	-	-	-	-	-----	----	-----	-	---	VD--I-
AA0134308	2.32	2	9.5	1200	35.5	Nanyumbu	-	-	-	-	-----	----	-----	-	---	VD-NI-
AA0134309	3.04	1	9.7	128	37.9	Nanyumbu	Pf	2	WT	-	CVMNK	IRNI	SGEAA	E	N[Y/F]D	VDDNIT
AA0134310	3.07	1	7.5	32	36.5	Nanyumbu	Pf	-	-	-	-----	----	-----	-	---	VD----
AA0134311	3.13	2	9	48	36.5	Nanyumbu	Pf	2	WT	WT	CVMNK	IRNI	SA[K/E]AA	E	N[Y/F]D	VDDNIT
AA0134312	1.41	1	9.5	48	38.9	Nanyumbu	Pf	2	WT	WT	CVMNK	IRNI	[S/A][G/A][K/E]AA	E	N[Y/F]D	VDDNIT
AA0134313	0.81	1	7.8	16	36.3	Nanyumbu	-	-	-	-	CVMNK	----	-----	E	---	VDDNI-
AA0134314	3.99	1	9.7	16	36	Nanyumbu	-	-	-	-	CVMNK	----	-----	-	---	VD-NI-
AA0134315	0.63	2	9.6	32	36.5	Nanyumbu	-	-	-	-	-----	----	-----	-	---	VD----
AA0134316	4.37	1	11.3	80	37.9	Nanyumbu	-	-	-	-	-----	----	-----	-	---	VD--I-
AA0134317	3.95	2	12.1	M	38	Nanyumbu	Pf	2	WT	-	CVMNK	IRNI	SGEAA	E	N[Y/F]D	VDDNIT
AA0134318	1.06	2	9.7	M	36	Nanyumbu	-	-	-	-	-----	----	-----	E	---	------
AA0134319	1.69	1	9.1	2400	36.5	Nanyumbu	Pf	3	WT	-	CVMNK	[N/I]RNI	SGE--	E	N[Y/F]D	VDDNIT
AA0134320	0.3	2	6.7	8800	36.4	Nanyumbu	Pf	1	WT	-	CVMNK	ICNI	SAKAA	E	NFD	VDDNIT
AA0134321	3.11	1	11.3	M	36.8	Nanyumbu	Pf	1	-	-	CVMNK	IRNI	-----	E	N-D	VDDNIT
AA0134322	4.69	1	9.7	32	38.9	Nanyumbu	Pf	2	WT	WT	CVMNK	[N/I]RNI	SGEAA	E	N[Y/F]D	VDDNIT
AA0134323	4.35	1	10.2	32	36.6	Nanyumbu	-	-	-	-	-----	----	-----	E	---	VDD---
AA0134324	2.06	2	11.8	M	36.8	Nanyumbu	Pf	1	-	-	CVMNK	IRNI	SGEAA	E	-YD	VDDNIT
AA0134325	4.38	2	10.9	M	38	Nanyumbu	Pf	2	WT	-	CVMNK	IRNI	SGEAA	E	N[Y/F]D	VDDNIT
AA0134326	2.43	2	11	16	37	Nanyumbu	Pf	2	-	-	-----	--NI	-----	E	---	----IT
AA0134327	1.27	1	7.6	M	36.9	Nanyumbu	-	-	-	-	-----	----	-----	-	---	VD----
AA0134328	3.05	2	11.8	M	36.3	Nanyumbu	-	-	-	-	-----	----	-----	E	---	VD----
AA0134329	4.19	1	7.8	32	36.7	Nanyumbu	Pf	2	WT	-	CVMNK	N[C/R]NI	[S/F][G/A][K/E]A[A/S]	E	N[Y/F]D	VDDNIT
AA0134330	2.65	1	9.7	46	36.8	Nanyumbu	-	-	-	-	-----	IRNI	-----	-	---	VD----
AA0134331	4.32	2	10.3	92000	36.4	Nanyumbu	Pf	2	WT	WT	CVMNK	IRNI	[S/A][G/A][K/E]AA	E	N[Y/F]D	VDDNIT
AA0134332	0.81	2	10.3	32	36.5	Nanyumbu	Pf	-	-	-	CVMNK	----	-----	-	---	VD-N--
AA0134333	1.54	2	7.7	128	36.7	Nanyumbu	Pf	1	WT	-	CVMNK	NRNI	-----	E	--D	VDDNI-
AA0134334	4.45	1	10.9	5000	38	Nanyumbu	Pf	2	WT	WT	CVMNK	IRNI	-AKAA	E	NYD	VDDNIT
AA0134335	3.51	1	11.8	112	38.2	Nanyumbu	Pf	2	WT	-	CVMNK	IRNI	[S/A]AKAA	E	NFD	VDDNIT
AA0134336	4.36	1	8.5	93000	38.5	Nanyumbu	Pf	2	WT	WT	CVMNK	IRNI	SGEAA	E	NYD	VDDNIT
AA0134337	2.59	2	10.7	32	36.3	Nanyumbu	-	-	-	-	-----	----	-----	-	---	VD----
AA0134338	3.39	1	10.6	16	38.8	Nanyumbu	Pf	2	WT	WT	CVMNK	[N/I]RNI	SGEAA	E	NFD	VDDNIT
AA0134339	3.85	1	10.1	M	39.1	Nanyumbu	Pf	3	-	-	CVMNK	[N/I]R--	SG[K/E]--	-	N--	VD-N--
AA0134340	4.27	2	8.8	48	38.3	Nanyumbu	Pf	-	-	-	-----	IRNI	-----	-	---	VD----
AA0134341	0.59	1	9.9	32	39	Nanyumbu	Pf	1	WT	WT	CVMNK	IRNI	SGEAA	E	NFD	VDDNIT
AA0134342	3.24	1	10.4	M	35.2	Nanyumbu	Pf	-	-	-	CVMNK	----	-----	-	---	VD----
AA0134343	2.44	1	10.1	64	35.6	Nanyumbu	-	-	-	-	CVMNK	----	-----	-	---	VD-NI-
AA0134344	4.21	2	11.9	32	36.4	Nanyumbu	-	-	-	-	CVMNK	----	-----	-	---	VD----
AA0134345	1.63	2	8.7	80	36.4	Nanyumbu	-	-	-	-	-----	----	-----	-	---	VD-N--
AA0134346	1.15	2	7.7	80	36.4	Nanyumbu	Pf	-	-	-	-----	----	-----	-	---	VD----
AA0134347	2.81	1	9.8	32	36.3	Nanyumbu	-	5	-	-	CVMNK	----	-----	-	---	VD-NI-
AA0134348	1.75	1	9.3	16	36.6	Nanyumbu	-	-	-	-	-----	----	-----	-	---	VD----
AA0134349	1.75	2	10.5	M	38	Nanyumbu	-	5	-	-	CVMNK	----	-----	-	---	VD-NI-
AA0134350	0.6	1	7.3	M	36.1	Nanyumbu	-	-	-	-	-----	----	-----	-	---	VD----
AA0134351	3.17	1	10.8	48	37.8	Nanyumbu	Pf	-	-	-	-----	----	-----	-	---	VD----
AA0134352	4.57	2	10.9	32	38	Nanyumbu	Pf	1	WT	WT	CVMNK	IRNI	SGEAA	E	NYD	VDDNIT
AA0134353	1.34	2	11.7	16	36.9	Nanyumbu	-	-	-	-	-----	----	-----	-	---	------
AA0134354	4.64	1	9.6	16	36.4	Nanyumbu	-	-	-	-	-----	----	-----	-	---	VD----
AA0134355	2.61	1	7.9	114	36.3	Nanyumbu	-	-	-	-	-----	----	-----	-	---	VD-N--
AA0134356	0.83	2	10	32	38.2	Nanyumbu	-	4	-	-	CVMNK	----	-----	-	---	VD-NI-
AA0134357	2	2	11.2	144	36.9	Nanyumbu	Pf	1	-	-	CVMNK	IRNI	SGEAA	E	---	VDDNI-
AA0134358	2.75	1	10.5	140000	38.7	Nanyumbu	Pf	1	WT	WT	CVMNK	IRNI	AAKAA	E	NFD	VDDNIT
AA0134359	1.95	1	10.1	M	37	Nanyumbu	Pf	1	WT	WT	CVMNK	IRNI	SGEAA	E	NYD	VDDNIT
AA0134360	3.15	1	10.5	M	36.7	Nanyumbu	-	-	-	-	CVMNK	----	-----	-	---	VD-N--
AA0134361	2.79	2	12	80	38	Nanyumbu	Pf	1	WT	-	CVMNK	IRNI	SGEAA	E	NYD	VDDNIT
AA0134362	0.79	1	10.8	32	36.4	Nanyumbu	-	-	-	-	CVMNK	----	-----	-	---	VD--I-
AA0134363	0.27	1	9.9	0	36.6	Nanyumbu	-	-	-	-	-----	----	-----	-	---	VD-N--
AA0134364	1.39	2	6.6	M	36.8	Nanyumbu	-	-	-	-	-----	----	-----	-	---	------
AA0134365	0.82	2	9.2	112	39.5	Nanyumbu	Pf	1	A578S	-	CVMNK	IRNI	SGEAA	E	NFD	VDDNIT
AA0134366	1.91	2	7.8	0	36.4	Nanyumbu	Pf	1	-	-	CVMNK	IRNI	SGE--	E	NFD	VDDNIT
AA0134367	3.44	2	12.4	32	36.6	Nanyumbu	-	-	-	-	-----	----	-----	-	---	VD----
AA0134368	4.93	2	10.5	16	36.7	Nanyumbu	-	-	-	-	-----	----	-----	-	---	VD----
AA0134369	4.34	2	10.6	400	38.3	Nanyumbu	Pf	1	-	-	CVMNK	IRNI	---AA	E	-YD	VDDNIT
AA0134370	1.16	1	10.6	M	40	Nanyumbu	Pf	1	WT	WT	CVMNK	IRNI	SGEAA	E	NFD	VDDNIT
AA0134371	3.94	2	11	16	40.2	Nanyumbu	Pf	3	WT	WT	CVMNK	[N/I]RNI	SGEAA	E	N[Y/F]D	VDDNIT
AA0134372	2.58	2	10.2	M	36.5	Nanyumbu	-	-	-	-	-----	----	-----	-	---	------
AA0134373	2.54	2	6.9	32	39.1	Nanyumbu	Pf	2	-	-	CVMNK	IRNI	[S/A][G/A][K/E]AA	E	N[Y/F]D	VDDNIT
AA0134374	3.85	1	12.1	M	37.4	Nanyumbu	Pf	1	WT	-	CVMNK	IRNI	SGEAA	E	NFD	VDDNIT
AA0134375	0.63	2	9.3	M	36.2	Nanyumbu	-	-	-	-	-----	----	-----	-	---	----I-
AA0134376	2.79	2	10.9	32	36.4	Nanyumbu	-	-	-	-	-----	----	-----	-	---	VD----
AA0134377	2.71	1	9.4	48	37.9	Nanyumbu	Pf	2	WT	-	CVMNK	NRNI	--E--	E	NY-	VDDNIT
AA0134378	0.57	2	10.6	32	38.7	Nanyumbu	-	-	-	-	CVMNK	----	-----	-	---	VD-N--
AA0134379	1.39	1	7.1	M	38	Nanyumbu	Pf	4	-	-	CVMNK	----	-----	-	---	VD-NI-
AA0134380	0.75	1	9.6	M	36.9	Nanyumbu	-	-	-	-	CVMNK	----	-----	-	---	VD----
AA0134381	3	1	9.1	1080	36.8	Nanyumbu	Pf	1	-	-	CVMNK	IRNI	SGEAA	E	NYD	VDDNI-
AA0134382	0.42	1	9.4	M	36.8	Nanyumbu	-	-	-	-	-----	----	-----	-	---	------
AA0134383	1	1	9.9	M	36.7	Nanyumbu	-	-	-	-	-----	----	-----	-	---	VD----
AA0134384	1.42	1	8.8	352	36.8	Nanyumbu	Pf	2	-	-	-----	----	-----	E	N--	---NIT
AA0134385	1.53	2	9.9	192	36.8	Nanyumbu	Pf	1	-	-	CVMNK	IR--	SGE--	E	N--	VD-N--
AA0134386	3.58	2	10.8	M	36.9	Nanyumbu	-	-	-	-	CVMNK	----	-----	-	---	VD-NI-
AA0134387	2	2	8.9	1400	36.9	Nanyumbu	Pf	1	-	-	-----	--NI	-----	E	--D	VD--I-
AA0134388	1.67	2	8.8	M	36.7	Nanyumbu	-	-	-	-	CV---	----	-----	-	---	VD----
AA0134389	2.5	1	8.7	M	36.9	Nanyumbu	-	-	-	-	-----	----	-----	-	---	VD----
AA0134390	1.08	1	9.6	M	36.8	Nanyumbu	-	-	-	-	CVMNK	----	-----	-	---	VD----
AA0134391	2.83	2	8.2	234840	36.8	Nanyumbu	Pf	1	WT	WT	CVMNK	IRNI	SGEAA	E	NFD	VDDNIT
AA0134392	2.25	1	10.8	6680	36.8	Nanyumbu	Pf	2	-	-	CVMNK	I[C/R]NI	SG-AA	E	N[Y/F]-	VDDNI-
AA0134393	M	M	M	M	M		-	-	-	-	-----	----	-----	-	---	VD-NI-
AA0134394	0.37	1	8.1	48	37.8		Pf	1	-	-	CVMNK	IR--	SGE--	E	N-D	VD-NIT
AA0134395	3.76	2	11	M	38		Pf	2	-	-	CVMNK	IRNI	-----	-	---	VDDNIT
AA0134396	3.25	2	12.4	16	38.6		Pf	2	-	-	-----	----	-----	E	-Y-	VDD--T
AA0134397	4.29	2	11.7	32	37.4		-	-	-	-	-----	----	-----	-	---	------
AA0134398	4.13	1	12.6	32	38.6		Pf	5	-	-	CVMNK	IRNI	SG-AA	E	N[Y/F]D	VDDNI-
AA0134399	4.13	1	9.6	M	38.8		Pf	3	WT	WT	CVMNK	IRNI	SGEAA	E	N[Y/F]D	VDDNIT
AA0134400	4.36	1	10.9	400	38.6		Pf	1	-	-	CVMNK	IRNI	SGE--	E	NYD	VDDNIT
AA0134401	2.96	1	11.2	M	37.7		-	-	-	-	CVMNK	----	-----	-	---	VD-N--
AA0134402	1.53	1	9	440	38.6		Pf	1	WT	-	CVMNK	NRNI	-----	E	N-D	VDDNIT
AA0134403	0.81	2	10.8	288	37.6		Pf	1	WT	-	CVMNK	IRNI	SG---	E	NFD	VDDNIT
AA0134404	1.58	1	10.8	440	39.2		Pf	2	WT	-	CVMNK	[N/I]RNI	SG[K/E]AA	E	N[Y/F]D	VDDNIT
AA0134405	0.41	1	9.3	84080	38.7		Pf	1	WT	WT	CVMNK	IRNI	SGEAA	E	NYD	VDDNIT
AA0134406	4.07	1	10.7	96	37.9		Pf	1	WT	-	CVMNK	IRNI	SGEAA	E	NFD	VDDNIT
AA0134407	3.64	1	13	48	37.9		-	-	-	-	-----	----	-----	-	---	V-----
AA0134408	4.05	1	10.8	85600	38.4		Pf	1	WT	WT	CVMNK	IRNI	SAKAA	E	NFD	VDDNIT
AA0134409	2.37	2	10.9	M	37.8		Pf	-	-	-	CVMNK	----	-----	-	N--	VD----
AA0134410	2.02	1	10.4	M	38.6		-	-	-	-	CVMNK	----	-----	-	---	VD----
AA0134411	0.83	2	10.8	M	38.9		-	-	-	-	-----	----	-----	-	---	VD----
AA0134412	1	1	8.4	128	36.7		Pf	-	-	-	CVMNK	----	-----	-	---	VD--I-
AA0134413	2.67	1	10.4	80	36.9		-	-	-	-	CVMNK	----	-----	-	---	VD--I-
AA0134414	3.5	2	9.8	112	36.4		-	-	-	-	-----	----	-----	-	---	VD----
AA0134415	3.08	1	9.8	600	36.5		Pf	-	-	-	-----	----	---AA	E	---	--D-I-
AA0134416	0.67	1	10	112	36.5		-	-	-	-	-----	----	-----	-	---	VD----
AA0134417	2.42	2	10.6	M	36.9		-	-	-	-	-----	----	-----	-	---	VD----
AA0134418	3.08	1	10.4	400	36		Pf	-	-	-	CVMNK	----	-----	-	---	VD-NI-
AA0134419	1.78	1	10.6	32	38.9	Nanyumbu	Pf	2	-	-	CVMNK	----	-----	E	---	VDDNI-
AA0134420	4.7	2	11.7	16	38.4	Nanyumbu	-	-	-	-	-----	----	-----	-	---	VD-N--
AA0134421	2.43	1	13.8	M	37.4	Nanyumbu	-	-	-	-	-----	----	-----	-	---	--D---
AA0134422	2.23	2	9.5	M	38.4	Nanyumbu	-	-	-	-	-----	----	-----	E	---	V-D---
AA0134423	3.71	1	10.6	M	38.2	Nanyumbu	-	-	-	-	-----	----	-----	-	---	VD-N--
AA0134424	3.6	2	9.2	M	39	Nanyumbu	Pf	-	-	-	-----	----	-----	-	---	------
AA0134425	1.69	2	10.9	M	36.5	Nanyumbu	-	-	-	-	-----	----	-----	-	---	VD--I-
AA0134050	4.73	2	13.5	M	36.2	Masasi	-	-	-	-	-----	----	-----	-	---	VD--I-
AA0134051	0.73	2	13.5	32	36.4	Masasi	-	-	-	-	-----	----	-----	-	---	V-----
AA0134052	3.56	2	13.2	29160	35.9	Masasi	-	-	-	-	-----	----	-----	-	---	------
AA0134053	0.44	2	10.6	800	36	Masasi	Pf	2	WT	WT	CVMNK	[N/I]RNI	S[G/A][K/E]AA	E	N[Y/F]D	VDDNIT
AA0134054	4.73	1	7.6	M	36.8	Masasi	-	-	-	-	-----	----	-----	-	---	------
AA0134055	0.61	2	10.3	M	36	Masasi	-	-	-	-	CVMNK	----	-----	-	---	VD--I-
AA0134056	1.46	1	9	720	36.7	Masasi	Pf	1	-	-	CVMNK	IRNI	SGE--	E	NFD	VDDNIT
AA0134057	M	1	10.3	M	M	Masasi	-	-	-	-	-----	----	-----	-	---	------
AA0134058	0.54	2	8.8	M	36.8	Masasi	-	-	-	-	-----	----	-----	-	---	VD--I-
AA0134059	2.26	2	12	M	36.4	Masasi	-	-	-	-	-----	----	-----	-	---	VD--I-
AA0134060	1.23	1	10.2	M	36.4	Masasi	Pf	-	-	-	-----	----	-----	-	---	--D---
AA0134061	3.76	2	10.8	144000	37.7	Masasi	Pf	1	-	-	-----	----	---AA	E	-FD	----I-
AA0134062	0.61	2	8.9	M	36.2	Masasi	-	-	-	-	-----	----	-----	-	---	------
AA0134063	0.4	1	8.9	M	36.8	Masasi	Pf	1	-	-	CVMNK	IRNI	-----	E	NYD	VDDNIT
AA0134064	1.19	1	9.9	M	35.7	Masasi	-	-	-	-	-----	----	-----	-	---	------
AA0134065	3.79	2	8.6	30280	38	Masasi	Pf	1	WT	WT	CVMNK	IRNI	SGEAA	E	NYD	VDDNIT
AA0134066	0.63	2	12.6	M	35.5	Masasi	Pf	2	WT	WT	CVMNK	IRNI	SGEAA	E	NYD	VDDNIT
AA0134067	M	2	10.9	M	35.8	Masasi	Pf	1	-	-	CVMNK	IRNI	--EAA	E	NFD	VDDNIT
AA0134068	1.47	2	9.1	M	35.9	Masasi	Pf	2	-	-	CVMNK	IRNI	SGE--	E	NFD	VDDNI-
AA0134069	3.56	2	11	M	36.7	Masasi	-	-	-	-	-----	----	-----	-	---	----I-
AA0134070	2.65	2	13.1	M	36.1	Masasi	Pf	2	-	-	CVMNK	IRNI	SGEAA	E	NYD	VDDNI-
AA0134071	4.94	1	12.6	M	35.9	Masasi	Pf	1	-	-	CVMNK	IRNI	SGE--	E	NY-	VDDN--
AA0134072	2.95	2	11.1	M	36.5	Masasi	-	-	-	-	-----	----	-----	-	---	------
AA0134073	3.85	1	11.5	32	37.2	Masasi	Pf	2	WT V637I	WT	CVMNK	IRNI	SGEAA	E	NYD	VDDNIT
AA0134074	4.48	2	12.5	m	36.4	Masasi	Pf	2	WT V637I	-	CVMNK	I[C/R]NI	SGEAA	E	NYD	VDDNIT
AA0134075	1.85	2	9.8	M	35.6	Masasi	Pf	2	WT	-	CVMNK	I[C/R]NI	SG-AA	E	N[Y/F]D	VDDNIT
AA0134076	3.21	1	10.1	32	36.4	Masasi	Pf	1	-	-	-----	--NI	---AA	E	--D	--D--T
AA0134077	3.62	1	11.5	M	36.4	Masasi	-	-	-	-	-----	----	-----	-	---	------
AA0134078	2.38	1	7.2	53640	36.8	Masasi	Pf	1	WT	WT	CVMNK	I[C/R]NI	SGEAA	E	NYD	VDDNIT
AA0134079	0.35	2	8.7	M	36.6	Masasi	Pf	1	-	-	CVMNK	--NI	SGEAA	E	-FD	VDD-IT
AA0134080	1.92	1	11.8	M	39.6	Masasi	Pf	2	WT	-	CVMNK	IRNI	[S/F][G/A][K/E]A-	E	N[Y/F]D	VDDNIT
AA0134081	3.82	2	13.5	M	37	Masasi	-	2	-	-	CVMNK	----	-----	-	---	VD-NI-
AA0134082	2.72	1	10.3	64	36.1	Masasi	-	-	-	-	-----	----	-----	-	---	VD----
AA0134083	4.93	2	12	80	36.6	Masasi	Pf	3	-	-	CVMNK	IR--	SGE--	-	N--	VD-N--
AA0134084	3.18	2	11	48	36.4	Masasi	Pf	2	-	-	-----	--NI	-----	E	-FD	----I-
AA0134085	0.49	1	10.3	M	35.3	Masasi	-	-	-	-	-----	----	-----	-	NY-	------
AA0134086	1.19	1	9.9	28400	40.3	Masasi	Pf	1	WT	-	CVMNK	IRNI	SGEAA	E	NYD	VDDNIT
AA0134087	3.31	1	10.4	M	35.8	Masasi	-	-	-	-	-----	----	-----	-	---	VD----
AA0134088	4.69	2	10.9	100400	40	Masasi	Pf	2	WT	-	CVMNK	IRNI	SGEAA	E	NFD	VDDNIT
AA0134089	2.28	2	6.6	640	36.7	Masasi	Pf	1	-	-	CVMNK	ICNI	-----	E	---	VD-NI-
AA0134090	3.08	2	13.9	32	37.3	Masasi	Pf	-	-	-	-----	----	-----	-	N--	VD-NI-
AA0134091	2.89	2	12.5	M	36.4	Masasi	-	-	-	-	-----	----	-----	-	---	VD--I-
AA0134092	4.75	2	11.3	M	36.3	Masasi	Pf	1	-	-	CVMNK	----	-----	-	---	VD--I-
AA0134093	4.21	1	12.6	M	36.5	Masasi	-	-	-	-	-----	----	-----	-	---	----I-
AA0134094	1.94	1	10.2	M	37.8	Masasi	-	-	-	-	-----	----	-----	-	---	----I-
AA0134095	4.1	2	9.7	16000	37.4	Masasi	Pf	1	V637I	-	CVMNK	IRNI	SGEAA	E	NYD	VDDNIT
AA0134096	1.86	2	9	M	36.2	Masasi	-	-	-	-	-----	----	-----	-	---	------
AA0134097	1.5	1	11.1	M	36.4	Masasi	-	-	-	-	-----	----	-----	-	---	------
AA0134098	3	1	12.4	M	37.6	Masasi	-	-	-	-	-----	----	-----	-	---	------
AA0134099	3.58	2	10	M	36.8	Masasi	-	-	-	-	-----	----	-----	-	---	------
AA0134100	4	2	12.5	M	37.5	Masasi	-	-	-	-	-----	----	-----	-	---	------
AA0134101	2.58	1	9.9	M	36.7	Masasi	-	2	-	-	CVMNK	----	-----	E	---	VD-NI-
AA0134102	3.5	2	12.1	M	37.3	Masasi	-	-	-	-	-----	----	-----	E	---	----I-
AA0134103	1.08	1	8.8	M	36.9	Masasi	Pf	1	-	-	CVMNK	----	SGE--	E	---	VD-N--
AA0134104	2.5	2	11.3	M	37.1	Masasi	-	-	-	-	-----	----	-----	-	---	V-----
AA0134105	4.83	2	10.7	M	36.7	Masasi	-	-	-	-	-VMNK	----	-----	-	---	VD-NI-
AA0134106	0.5	1	9.3	M	36.8	Masasi	-	-	-	-	-----	----	-----	-	---	------
AA0134107	2.08	1	12.1	2160	36.7	Masasi	Pf	2	D516Y	-	CVMNK	I[C/R]NI	S[G/A][K/E]AA	E	NY-	VDDNIT
AA0134108	3.67	1	9.9	21280	36.7	Masasi	Pf	1	WT	WT	CVMNK	IRNI	SGEAA	E	NYD	VDDNIT
AA0134109	2.92	1	11.1	M	37.4	Masasi	-	-	-	-	-----	----	-----	-	---	------
AA0134110	2.67	2	11.4	M	37.2	Masasi	-	-	-	-	-----	----	-----	-	---	VD----
AA0134111	3.4	2	12.9	M	37.6	Masasi	-	-	-	-	-----	----	-----	-	---	VD----
AA0134112	2.87	2	9.3	1080	37.4	Masasi	Pf	2	WT	-	CVMNK	IRNI	SGEAA	E	NYD	VDDNIT
AA0134113	1.29	1	9	M	36.5	Masasi	Pf	1	WT	WT	CVMNK	[N/I]RNI	FAKAS	E	NFD	VDDNIT
AA0134114	4.1	2	13	920	36.2	Masasi	-	-	-	-	-----	----	-----	-	N--	VD-N--
AA0134115	1.63	1	13	M	36.9	Masasi	-	-	-	-	-----	----	-----	-	---	----I-
AA0134116	4.22	2	12	112	36.9	Masasi	-	-	-	-	-----	----	-----	-	---	V-----
AA0134117	3.94	2	9.9	M	36.9	Masasi	-	-	-	-	-----	----	-----	-	---	VD-NI-
AA0134118	2.55	2	9.4	32	37	Masasi	-	-	-	-	-----	----	-----	-	---	----I-
AA0134119	2.66	2	10.2	16	37	Masasi	-	-	-	-	-----	----	-----	-	---	------
AA0134120	1.77	1	10.4	13000	37.4	Masasi	Pf	1	WT	WT	CVMNK	IRNI	SGEAA	E	NFD	VDDNIT
AA0134121	3.17	1	10.9	97240	37.4	Masasi	Pf	1	WT	WT	CVMNK	IRNI	SGEAA	E	NYD	VDDNIT
AA0134122	4.16	1	11.4	M	36.8	Masasi	-	-	-	-	-----	----	-----	-	---	VD----
AA0134123	3.97	1	10.8	M	37.4	Masasi	Pf	2	WT	-	CVMNK	IRNI	SGEAA	E	NYD	VDDNIT
AA0134124	4.76	2	9.8	M	37.3	Masasi	-	-	-	-	CVMNK	----	-----	-	---	VD--I-
AA0134125	4.01	2	8.9	M	37.3	Masasi	-	-	-	-	-----	----	-----	-	---	------
AA0134126	4	1	5.8	M	36.3	Masasi	Pf	3	WT	-	CVMNK	IRNI	SGEA[A/S]	E	N[Y/F]D	VDDNIT
AA0134127	2.74	2	12.4	M	36.8	Masasi	-	-	-	-	-----	----	-----	-	---	------
AA0134128	2.07	2	12.2	M	37.6	Masasi	-	-	-	-	-----	----	-----	-	---	------
AA0134129	3.77	2	11.3	M	37.5	Masasi	Pf	-	-	-	-----	----	-----	E	---	----I-
AA0134130	1.88	1	11.1	M	37	Masasi	-	-	-	-	-----	----	-----	-	---	------
AA0134131	4.79	1	9.2	M	37.2	Masasi	-	-	-	-	CVMNK	----	-----	-	---	VD-NI-
AA0134132	3.26	1	9.6	M	37.1	Masasi	-	-	-	-	-----	----	-----	-	---	------
AA0134133	4.85	2	11.5	M	37.4	Masasi	-	-	-	-	-----	----	-----	-	---	VD--I-
AA0134134	3	2	10.7	M	37.5	Masasi	Pf	1	WT	WT	CVMNK	IRNI	SAKAA	E	NFD	VDDNIT
AA0134135	0.75	1	10.1	M	36.7	Masasi	-	-	-	-	-----	----	-----	-	---	------
AA0134136	0.33	1	8	M	36.4	Masasi	-	-	-	-	-----	----	-----	-	---	----I-
AA0134137	3.08	1	12.3	M	37.4	Masasi	Pf	1	-	-	-----	IR--	-----	E	---	V-D---
AA0134138	1	1	10.2	M	37.4	Masasi	-	-	-	-	-----	----	-----	-	---	VD--I-
AA0134139	4.08	2	10.4	M	36.4	Masasi	-	-	-	-	-----	----	-----	-	---	----I-
AA0134140	3	1	10.2	M	37.3	Masasi	-	-	-	-	-----	----	-----	-	---	VD--I-
AA0134141	4.42	1	12.4	M	36.7	Masasi	-	-	-	-	CVMNK	----	-----	E	---	VD-NI-
AA0134142	4.43	1	9.3	83640	38.8	Masasi	Pf	2	WT	-	CVMNK	[N/I]RNI	[S/A][G/A][K/E]AA	E	N[Y/F]D	VDDNIT
AA0134143	0.83	2	7.8	M	38.6	Masasi	Pf	1	WT	WT	CVMNK	IRNI	SGEAA	E	NFD	VDDNIT
AA0134144	2.67	2	10.5	25720	37.6	Masasi	Pf	2	WT	-	CVMNK	IRNI	S[G/A][K/E]AA	E	NFD	VDDNIT
AA0134145	2.94	2	12.1	80	35.7	Masasi	Pf	1	-	-	CVMNK	I[R/H]NI	SGEAA	E	NFD	VDDNIT
AA0134146	1.17	2	9.7	M	35.3	Masasi	-	-	-	-	-----	----	-----	-	---	------
AA0134147	2.28	2	10.3	80	36.3	Masasi	-	-	-	-	CVMNK	----	-----	-	---	VD--I-
AA0134148	4.53	1	13.2	32	37.1	Masasi	-	-	-	-	CVMNK	----	-----	-	---	---NI-
AA0134149	3.57	2	6.3	41200	39.6	Masasi	Pf	1	WT	WT	CVMNK	IRNI	SGEAA	E	NFD	VDDNIT
AA0134150	2.9	1	7.4	32	36.7	Masasi	Pf	2	-	-	CVMNK	----	-----	E	---	VD-NI-
AA0134151	2.43	2	9.8	916	36.4	Masasi	-	-	-	-	-----	----	-----	-	---	V-----
AA0134152	3.37	2	8.7	32	37.4	Masasi	-	-	-	-	CVMNK	----	-----	-	---	VD----
AA0134153	3.51	1	7.9	80	36.5	Masasi	-	-	-	-	-----	----	-----	-	---	------
AA0134154	1.67	2	11.3	0	36.4	Masasi	-	-	-	-	-----	----	-----	-	---	------
AA0134155	4.42	1	10.9	0	35.6	Masasi	-	5	-	-	CVMNK	----	-----	E	---	VD-NI-
AA0134156	0.67	1	8.8	83280	35.4	Masasi	Pf	2	WT	WT	CVMNK	[N/I]RNI	SGEAA	E	NFD	VDDNIT
AA0134157	2	2	12.3	M	35	Masasi	-	-	-	-	-----	----	-----	-	---	------
AA0134158	1	2	9.1	M	37	Masasi	-	-	-	-	-----	----	-----	-	---	------
AA0134159	4	2	11.9	M	36.8	Masasi	-	-	-	-	-----	----	-----	-	---	VD----
AA0134160	4.67	1	10.1	1080	36.4	Masasi	Pf	1	-	-	CVMNK	NRNI	AAKAA	E	NF-	VD-NIT
AA0134161	1.83	2	9.9	M	36.4	Masasi	-	-	-	-	-----	----	-----	-	---	VD----
AA0134162	0.75	2	10.5	M	37.4	Masasi	-	-	-	-	-----	----	-----	-	---	VD----
AA0134163	2.92	1	11.4	M	37.5	Masasi	Pf	-	-	-	CVMNK	----	-----	-	---	VD-N--
AA0134164	4	1	11.7	M	36.4	Masasi	-	3	-	-	CVMNK	----	-----	E	---	VDD-I-
AA0134165	1	1	6.9	15440	36.7	Masasi	Pf	2	WT	-	CVMNK	IRNI	[S/C][G/A][K/E]AA	E	N[Y/F]D	VDDNIT
AA0134166	1.25	1	9.2	M	36.7	Masasi	-	-	-	-	-----	----	-----	-	---	VD----
AA0134167	1.67	1	9	M	36.7	Masasi	-	3	-	-	CVMNK	----	-----	E	---	VD-NI-
AA0134168	4.08	1	8.6	49720	37.5	Masasi	Pf	3	WT	WT	CVMNK	IRNI	SGEAA	E	NFD	VDDNIT
AA0134169	3.42	2	10.3	M	36.8	Masasi	Pf	1	-	-	CVMNK	----	-----	E	N--	VDD-IT
AA0134170	3.17	1	5.8	29720	37.6	Masasi	Pf	4	-	WT	CVMNK	IRNI	SGEAA	E	N[Y/F]D	VDDNIT
AA0134171	4.33	1	12.5	M	37.6	Masasi	-	-	-	-	CVMNK	----	-----	-	---	VD-NI-
AA0134172	1.58	2	8.4	M	37.4	Masasi	-	-	-	-	-----	----	-----	-	---	------
AA0134173	2.42	1	8.8	M	36.8	Masasi	-	-	-	-	CVMNK	----	-----	-	---	VD--I-
AA0134174	3.25	2	10.3	M	36.7	Masasi	-	-	-	-	-----	----	-----	-	---	VD----
AA0134175	2.5	1	9	M	36.3	Masasi	-	-	-	-	CVMNK	----	-----	-	---	VD----
AA0134176	1.42	2	10.7	M	36.7	Masasi	-	-	-	-	-----	----	-----	-	---	------
AA0134177	2.5	1	9.1	M	37.6	Masasi	-	-	-	-	-----	----	-----	-	---	------
AA0134178	2.42	2	10.1	M	37.5	Masasi	-	-	-	-	CVMNK	----	-----	-	---	VDDNI-
AA0134179	2.33	2	10.3	M	37.1	Masasi	-	-	-	-	-----	----	-----	-	---	VD----
AA0134180	2.67	1	11.6	520	36.6	Masasi	Pf	2	-	WT	CVMNK	IRNI	SGEAA	E	N[Y/F]-	VDDNIT
AA0134181	0.92	1	8.2	M	36	Masasi	-	-	-	-	CVMNK	----	-----	-	---	VD----
AA0134182	0.83	2	8.4	M	37.4	Masasi	-	-	-	-	-----	----	-----	-	---	VD----
AA0134183	1.42	2	9.3	312760	37.4	Masasi	Pf	1	WT	WT	CVMNK	IRNI	SGEAA	E	NFD	VDDNIT
AA0134184	4.08	1	11.3	M	36.7	Masasi	-	-	-	-	CVMNK	----	-----	-	---	VD----
AA0134185	1.42	2	10.8	M	36.4	Masasi	-	-	-	-	CVMNK	----	-----	-	---	VD----
AA0134186	1.42	2	9.1	440	36.8	Masasi	Pf	1	WT	-	CVMNK	IRNI	SGEAA	E	NYD	VDDNIT
AA0134187	2.33	1	10	M	37.4	Masasi	-	-	-	-	CVMNK	----	-----	-	---	VD-N--
AA0134188	4	2	10	36120	36.9	Masasi	Pf	1	WT	WT	CVMNK	IRNI	SGEAA	E	NFD	VDDNIT
AA0134189	2.31	2	8.3	32	36	Masasi	-	-	-	-	-----	----	-----	-	---	------
AA0134190	4.07	2	12.3	M	35.6	Masasi	-	-	-	-	-----	----	-----	-	---	------
AA0134191	4.58	1	10.1	M	39.5	Masasi	Pf	2	V637I	-	CVMNK	IRNI	SGEAA	E	NYD	VDDNIT
AA0134192	2.54	1	8.5	M	38.4	Masasi	Pf	1	WT	WT	CVMNK	NRNI	SGEAA	E	NFD	VDDNIT
AA0134193	2.69	1	10.2	M	35.9	Masasi	-	2	-	-	-----	IRNI	-----	E	---	VD----
AA0134194	2.42	2	12.6	M	39.5	Masasi	Pf	1	-	-	CVMNK	IRNI	SG-AA	E	N--	VDDNIT
AA0134195	4.48	2	10.9	M	36.6	Masasi	-	-	-	-	CVMNK	----	-----	-	---	VD----
AA0134196	0.77	1	8.5	16	35.7	Masasi	-	-	-	-	-----	----	-----	-	---	------
AA0134197	1.22	2	12.6	M	36.4	Masasi	-	5	-	-	CVMNK	----	-----	-	---	VDDNI-
AA0134198	3.32	2	8.8	M	36.3	Masasi	Pf	1	WT	WT	CVMNK	IRNI	SGEAA	E	NFD	VDDNIT
AA0134199	3.74	2	11.3	32	35	Masasi	-	-	-	-	CVMNK	----	-----	-	---	VD----
AA0134200	0.8	1	10.5	M	38.3	Masasi	Pf	2	-	-	CVMNK	IRNI	SG-AA	E	NYD	VDDNIT
AA0134201	3.48	1	8.8	M	36.9	Masasi	Pf	1	WT	-	CVMNK	IRNI	SAKAA	E	NFD	VDDNIT
AA0134202	0.69	2	11.7	M	39	Masasi	Pf	2	-	-	CVMNK	IR--	SGK--	E	N--	VD-N--
AA0134203	0.86	1	10.9	M	35.7	Masasi	Pf	2	WT	-	CVMNK	IRNI	SG---	E	NYD	VDDNI-
AA0134204	0.92	1	8.3	M	35.7	Masasi	-	-	-	-	-----	----	-----	-	---	VD----
AA0134205	4.64	2	11.8	M	36.7	Masasi	Pf	1	WT	WT	CVMNK	IRNI	SAKAA	E	NYD	VDDNIT
AA0134206	4.17	1	12.1	M	36.8	Masasi	-	-	-	-	CVMNK	----	-----	-	---	VDD---
AA0134207	0.94	1	7.9	M	36.6	Masasi	Pf	2	-	-	CVMNK	IRNI	-----	E	NF-	VDDNI-
AA0134208	1.63	2	9.9	M	36.6	Masasi	-	4	-	-	CVMNK	----	-----	-	---	VDDN--
AA0134209	3.14	2	11.7	M	36.8	Masasi	-	-	-	-	CVMNK	----	-----	-	---	VD----
AA0134210	2.03	2	8.8	M	36.1	Masasi	Pf	1	-	-	CVMNK	IRNI	SGE--	E	NYD	VDDNI-
AA0134211	3.68	2	10.6	M	37	Masasi	-	-	-	-	CVMNK	----	-----	-	---	VD-NI-
AA0134212	4.39	2	10.5	M	35.7	Masasi	Pf	1	WT	-	CVMNK	I---	-----	E	N--	VDDNI-
AA0134213	1.92	1	9.8	112	37.6	Masasi	Pf	-	-	-	CVMNK	----	-----	-	---	VD----
AA0134214	2.83	1	10.7	80	37.8	Masasi	Pf	-	-	-	CVMNK	----	-----	-	---	------
AA0134215	3.92	2	11.8	48	37.9	Masasi	-	-	-	-	CVMNK	----	-----	-	---	VD----
AA0134216	4.92	1	12.4	M	36.7	Masasi	-	-	-	-	CVMNK	----	-----	-	---	VD----
AA0134217	4.67	2	12.4	2320	37.6	Masasi	Pf	1	-	WT	CVMNK	IRNI	SGEAA	E	NF-	VDDNIT
AA0134218	4.92	2	11.1	84000	37.5	Masasi	Pf	1	WT	-	CVMNK	IRNI	SGEAA	E	NFD	VDDNIT
AA0134219	1.08	1	11	128000	38.7	Masasi	Pf	1	WT	WT	CVMNK	NRNI	SGEAA	E	NFD	VDDNIT
AA0134220	2.67	2	12.3	140000	39.2	Masasi	Pf	1	WT	WT	CVMNK	IRNI	SGEAA	E	NYD	VDDNIT
AA0134221	2.48	1	11.2	32	36.4	Masasi	-	-	-	-	-----	----	-----	-	---	VD----
AA0134222	3.35	2	11.6	144	36.2	Masasi	-	-	-	-	CVMNK	----	-----	-	---	VD----
AA0134223	1.83	1	10.2	M	37.1	Masasi	-	-	-	-	-----	----	-----	-	---	VD----
AA0134224	1.94	2	11.9	48	38.2	Masasi	-	-	-	-	CVMNK	----	-----	-	---	VD-N--
AA0134225	4.29	1	12.5	480	38	Masasi	-	-	-	-	CVMNK	----	-----	-	---	VD--I-
AA0134226	2.06	2	7.9	48000	37.9	Masasi	Pf	1	WT	WT	CVMNK	IRNI	SGEAA	E	NFD	VDDNIT
AA0134227	1.83	2	10.5	32	37.2	Masasi	-	-	-	-	-----	----	-----	-	---	V-----
AA0134228	4	2	10.5	M	37.3	Masasi	-	-	-	-	-----	----	-----	-	---	VD----
AA0134229	0.33	1	7	M	36.5	Masasi	-	-	-	-	-----	----	-----	-	---	VD----
AA0134230	0.5	2	10.4	M	37.6	Masasi	-	-	-	-	-----	----	-----	-	---	------
AA0134231	4.83	2	11.4	M	36.8	Masasi	-	-	-	-	-----	----	-----	-	---	------
AA0134232	0.58	1	9.3	M	36.9	Masasi	-	-	-	-	CVMNK	----	-----	-	---	VD--I-
AA0134233	4.83	2	11.8	M	37.6	Masasi	-	-	-	-	-----	----	-----	-	---	VD----
AA0134234	37.8	2	11.2	1880	37.8	Masasi	Pf	1	-	-	CVMNK	IRNI	-----	E	N-D	VDDNIT
AA0134235	3	2	11.1	M	36.7	Masasi	Pf	2	WT	WT	CVMNK	IRNI	[S/F][G/A][K/E]A[A/S]	E	N[Y/F]D	VDDNIT
AA0134426	2.42	1	11.1	16	36.9	Nanyumbu	Pf	1	-	-	CVM--	IRNI	-----	E	NF-	VDDNIT
AA0134427	4.51	2	11.7	M	38.7	Nanyumbu	Pf	3	WT	WT	CVMNK	I[C/R]NI	S[G/A][K/E]AA	E	N[Y/F]D	VDDNIT
AA0134428	2.81	1	11.9	M	37.6	Nanyumbu	-	-	-	-	CV---	----	-----	-	N--	VD--I-
AA0134429	0.52	1	10.8	M	37.9	Nanyumbu	Pf	1	-	-	CVMNK	IR--	-----	E	N-D	VD-NI-
AA0134430	1.66	2	11.3	M	38.6	Nanyumbu	-	-	-	-	-----	----	-----	-	---	------
AA0134431	3.01	2	10.7	96	38.8	Nanyumbu	Pf	1	WT	WT	CVMNK	ICNI	SGEAA	E	NFD	VDDNIT
AA0134432	0.64	2	9.8	M	38.2	Nanyumbu	-	-	-	-	CVMNK	----	-----	-	---	VD--[I/T]-
AA0134433	4.44	2	10.9	M	36.9	Nanyumbu	Pf	-	-	-	-----	----	-----	-	---	----I-
AA0134434	3.59	1	11.1	560	37.9	Nanyumbu	-	-	-	-	CV[M/I][N/D]K	----	-----	E	---	VD-NI-
AA0134435	1.26	2	9.6	M	39.3	Nanyumbu	Pf	1	WT	WT	CV[M/I][N/D][K/T]	IRNI	SGEAA	E	NYD	VDDNIT
AA0134436	0.45	1	11.6	M	38.6	Nanyumbu	Pf	-	-	-	-----	----	-----	-	---	------
AA0134437	3.39	1	10.7	48	38.7	Nanyumbu	-	-	-	-	CVM[N/K][K/T]	----	-----	-	---	VD-NI-
AA0134438	1.69	1	10.7	64	37.9	Nanyumbu	-	-	-	-	-----	----	-----	-	---	------
AA0134439	2.07	2	9	32	38.2	Nanyumbu	Pf	3	WT	-	CV[M/I][N/E][K/T]	----	-[G/A]---	E	N--	VD-NI-
AA0134440	1.77	2	11.6	M	38.4	Nanyumbu	Pf	4	-	-	CV[M/I][N/E][K/T]	----	-----	E	---	VD--I-
AA0134441	4.96	1	10.1	32	37	Nanyumbu	-	-	-	-	CV[M/I][N/E][K/T]	----	-----	-	---	------
AA0134442	3.16	1	10.7	29640	38.7	Nanyumbu	Pf	2	WT	-	CVMNK	IRNI	S[G/A]KAA	E	N[Y/F]D	VDDNIT
AA0134443	1.67	2	8.7	M	37	Nanyumbu	Pf	5	-	-	CV[M/I][N/E][K/T]	----	-----	E	---	VD--[I/T]-
AA0134444	2.51	1	11.2	48	39.7	Nanyumbu	Pf	1	-	-	CVMNK	IR--	SGE--	-	N--	VD-N--
AA0134445	3.57	1	12	M	37.7	Nanyumbu	-	-	-	-	-----	----	-----	-	---	------
AA0134446	1.62	1	11	32	38.4	Nanyumbu	Pf	4	-	-	CV[M/I][N/E][K/T]	[N/I]---	SG---	E	N--	VDDNI-
AA0134447	1.31	2	10.7	M	38.1	Nanyumbu	-	-	-	-	-----	----	-----	-	---	------
AA0134448	0.61	2	9.3	M	38.6	Nanyumbu	Pf	-	-	-	CV[M/I][N/E][K/T]	----	-----	-	---	------
AA0134449	1.12	1	10.5	M	37.9	Nanyumbu	-	-	-	-	CVMN[K/T]	----	-----	-	---	------
AA0134450	3.39	2	11.2	M	36.9	Nanyumbu	Pf	3	WT	-	CV[M/I][N/E][K/T]	IRNI	SG[K/E]AA	E	NFD	VDDNIT
AA0134451	2.35	1	10	M	38.6	Nanyumbu	-	-	-	-	CV[M/I][N/E][K/T]	----	-----	-	---	VD--I-
AA0134452	M	M	M	M	M	Nanyumbu	Pf	4	-	-	CV[M/I][N/E][K/T]	--NI	-----	E	N--	VD-N--
AA0134453	0.32	2	8.9	32	38.8	Nanyumbu	Pf	1	-	-	CVMNK	IR--	SGE--	-	N--	VD-N--
AA0134454	2.34	1	10.9	M	39	Nanyumbu	-	-	-	-	-----	----	-----	E	---	VD--I-
AA0134455	3	2	12	M	38.2	Nanyumbu	-	-	-	-	CV[M/I]-[K/T]	----	-----	-	---	VD----
AA0134456	0.74	1	10.9	32	37.9	Nanyumbu	Pf	4	-	-	CV[M/I][N/E][K/T]	----	-----	E	---	VD-NI-
AA0134457	2.76	2	11.6	96	38.4	Nanyumbu	-	-	-	-	-----	----	-----	-	---	------
AA0134458	2.59	1	7.7	80	36.8	Nanyumbu	-	-	-	-	-----	----	-----	-	---	VD----
AA0134459	1.91	2	10.5	M	37.8	Nanyumbu	Pf	3	-	-	CV[M/I][N/E][K/T]	----	-----	E	---	VD--I-
AA0134460	2.38	1	11.6	M	38.6	Nanyumbu	-	-	-	-	CVMN[K/T]	----	-----	-	---	VD--I-
AA0134461	1.19	2	8.6	128	40.2	Nanyumbu	Pf	2	-	-	CV[M/I][N/E][K/T]	IR--	-----	-	N--	VD-N--
AA0134462	4.65	2	9.9	M	39	Nanyumbu	Pf	4	-	-	CV[M/I][N/E][K/T]	----	-----	E	---	VD-NI-
AA0134463	4	1	10.5	9160	37	Nanyumbu	Pf	1	WT	WT	CVMNK	IRNI	SGEAA	E	NFD	VDDNIT
AA0134464	2	2	9.6	M	37	Nanyumbu	Pf	4	-	-	CV[M/I][N/E][K/T]	----	-----	-	N--	VD-NI-
AA0134465	4.5	1	11	M	37.1	Nanyumbu	-	-	-	-	CVIET	----	-----	-	N--	VD--I-
AA0134466	4.67	2	9.4	760	37.3	Nanyumbu	Pf	2	-	WT	CVMNK	[N/I]RNI	SG---	E	N[Y/F]-	VDDNIT
AA0134467	2.25	2	10	112	37.2	Nanyumbu	-	1	-	-	-----	----	-----	-	N--	VD----
AA0134468	0.42	1	9.7	M	36.8	Nanyumbu	-	-	-	-	CV---	----	-----	-	---	VD--I-
AA0134469	4.67	2	11.8	520	36.7	Nanyumbu	Pf	2	-	-	CVMNK	I[C/R]--	SGEAA	E	NY-	VDDNI-
AA0134470	1	1	8	440	37	Nanyumbu	Pf	2	-	-	CV[M/I][N/E][K/T]	IRNI	SGEAA	E	NFD	VDDNIT
AA0134471	2.08	1	10.5	M	36.7	Nanyumbu	-	-	-	-	CV[M/I]-[K/T]	----	-----	-	---	VD----
AA0134472	1.08	1	11.4	M	36.7	Nanyumbu	-	-	-	-	CV[M/I][N/E][K/T]	----	-----	E	---	VD-NI-
AA0134473	4	1	7.8	2320	37	Nanyumbu	Pm	-	A578S	-	-----	----	-----	E	N--	--D-I-
AA0134474	4	1	8.8	36120	37.1	Nanyumbu	Pf	5	WT	WT	CVMNK	IRNI	SGEAA	E	N[Y/F]D	VDDNIT
AA0134475	2.5	1	9.6	M	36.9	Nanyumbu	-	8	-	-	CVMNK	----	-----	E	---	VD--I-
AA0134476	4.83	2	10.1	M	36.8	Nanyumbu	Pf	2	-	-	CV[M/I][N/E][K/T]	----	-----	-	---	VD--I-
AA0134477	0.5	1	8.9	M	36.8	Nanyumbu	-	-	-	-	CV---	----	-----	-	---	VD----
AA0134478	2.67	2	10.8	M	37.7	Nanyumbu	-	-	-	-	-----	----	-----	-	---	------
AA0134479	3.67	1	11.1	M	37.4	Nanyumbu	Pf	2	-	-	CV[M/I][N/E][K/T]	[N/I]R--	SGE--	-	N--	VD-N--
AA0134480	1.33	1	10.2	M	37.3	Nanyumbu	-	-	-	-	CVIET	----	-----	-	---	----I-
AA0134481	4	1	11.3	M	36.8	Nanyumbu	Pf	3	-	-	CV[M/I][N/E][K/T]	----	-----	E	---	VD--I-
AA0134482	2.25	2	10.8	96	36.8	Nanyumbu	-	-	-	-	-----	----	-----	E	---	VD--I-
AA0134483	3.83	1	10.8	M	36.9	Nanyumbu	-	-	-	-	-----	----	-----	-	---	------
AA0134484	2.58	2	10.6	M	36.7	Nanyumbu	-	-	-	-	CVMNK	IR--	-----	-	---	VD-NI-
AA0134485	M	M	M	M	M	Nanyumbu	Pf	1	WT	WT	CVMNK	IRNI	FAKGS	E	NYD	VDDNIT
AA0134486	M	M	M	M	M	Nanyumbu	Pf	2	WT	WT	CVMNK	IRNI	SG[K/E]AA	E	N[Y/F]D	VDDNIT
AA0116956	3.02	2		110560	40	Masasi	Pf	1	-	-	CVMNK	IRNI	SGEAA	E	N--	VDDNI-
AA0116957	2.05	2		6640	40	Masasi	Pf	2	-	-	CVMNK	IRNI	SGEAA	E	N[Y/F]-	VDDNIT
AA0116958	4.42	1		64	37.9	Masasi	-	-	-	-	-----	----	-----	-	---	---N--
AA0116959	3.51	1	7.7	M	37.6	Masasi	Pf	-	-	-	CVMNK	----	-----	-	---	------
AA0116960	1.14	1	10.3	32	37.8	Masasi	-	-	-	-	-----	----	-----	-	---	VD----
AA0116961	3.41	1	12.3	M	35.9	Masasi	-	-	-	-	-----	----	-----	-	---	------
AA0116962	1.45	2	11	M	37.6	Masasi	Pf	-	-	-	CVMNK	IC--	-----	-	---	VD-N--
AA0116963	4.92	1	14	M	38.6	Masasi	Pf	-	-	-	-----	----	-----	-	---	------
AA0116964	4.87	2	6.4	M	37.8	Masasi	Pf	-	-	-	-----	----	-----	-	---	VD----
AA0116965	3.18	1	12.1	M	37.6	Masasi	-	-	-	-	-----	----	-----	-	---	------
AA0116966	4.87	2	10.4	M	37.6	Masasi	Pf	2	-	-	CVMNK	IR--	SGE--	E	N--	VD-N--
AA0116967	0.97	1	9.6	20000	39.5	Masasi	Pf	1	-	-	CVMNK	IRNI	SGEAA	E	NYD	VDDNIT
AA0116968	3.98	2	10.9	16	40	Masasi	-	-	-	-	-----	----	-----	-	---	------
AA0116969	2.64	1	9.1	32	38.6	Masasi	Pf	-	-	-	-----	----	-----	-	---	------
AA0116970	4.75	1	10.2	64	38.2	Masasi	-	-	-	-	-----	----	-----	-	---	------
AA0116971	4.16	2	9	92000	36.2	Masasi	Pf	3	-	-	CVMNK	IRNI	SGEAA	E	N[Y/F]D	VDDNIT
AA0116972	2.5	2	10.5	208000	38.9	Masasi	Pf	3	WT	-	CVMNK	IRNI	SG[K/E]AA	E	N[Y/F]D	VDDNIT
AA0116973	1.08	2	10.7	M	37.8	Masasi	Pf	-	-	-	CVMNK	I---	-----	-	---	VD-N--
AA0116974	0.5	2	10.3	M	36	Masasi	-	-	-	-	-----	----	-----	-	---	------
AA0116975	0.84	1	8.1	M	37.2	Masasi	Pf	-	-	-	-----	----	-----	-	---	------
AA0116976	4.53	2	12.4	M	37.7	Masasi	Pf	-	-	-	CVMNK	----	-----	-	---	VD-N--
AA0116977	3.65	1	10.6	M	37.8	Masasi	-	-	-	-	CVMNK	----	-----	-	---	------
AA0116978	2.26	1	14.7	M	38	Masasi	-	-	-	-	-----	----	-----	-	---	------
AA0116979	4.74	1	13.4	M	36.7	Masasi	-	-	-	-	CVMNK	----	-----	-	---	VD----
AA0116980	0.64	2	9.3	M	38.9	Masasi	-	-	-	-	-----	----	-----	-	---	V-----
AA0116981	4.13	2	13	M	36.8	Masasi	Pf	-	-	-	CVMNK	----	-----	-	---	VD-N--
AA0116982	3.28	1	9.1	M	36.6	Masasi	Pf	1	-	-	CVMNK	IRN-	SAKAA	E	N--	VDDNI-
AA0116983	4.39	1	10.8	M	37.6	Masasi	-	-	-	-	CVMNK	----	-----	-	---	VD----
AA0116984	3.91	1	13.1	M	37.5	Masasi	Pf	-	-	-	-----	----	-----	-	---	------
AA0116985	M	M	M	M	M	Masasi	Pf	-	-	-	-----	----	-----	-	---	------
AA0116986	2.86	1	10.5	M	38.7	Masasi	-	-	-	-	-----	----	-----	-	---	------
AA0116987	3.1	2	10.7	M	37.7	Masasi	-	-	-	-	-----	----	-----	-	---	------
AA0116988	2.21	1	12.5	M	36	Masasi	-	-	-	-	-----	----	-----	-	---	------
AA0116989	4.67	1	9.4	48	38.5	Masasi	Pf	2	-	-	CVMNK	----	SGE--	E	N--	VD-N-T
AA0116990	4.67	2	9.9	M	38.7	Masasi	Pf	-	-	-	-----	I[C/R]--	SGE--	-	---	VD-N--
AA0116991	4.48	1	8.5	20920	37.9	Masasi	Pf	2	-	-	CVMNK	IRNI	SGEAA	E	NFD	VDDNIT
AA0116992	2.19	1	9.7	4480	38	Masasi	Pf	1	-	-	CVMNK	IRNI	SGE--	E	NY-	VDDNIT
AA0116993	3.18	2	12.3	M	38.6	Masasi	-	-	-	-	-----	----	-----	-	---	VD----
AA0116994	2.86	1	11.1	M	37.9	Masasi	-	-	-	-	-----	----	-----	-	---	------
AA0116995	3.21	1	12.3	M	36.9	Masasi	-	-	-	-	-----	----	-----	-	---	------
AA0116996	3.2	2	12.3	M	36.8	Masasi	Pf	-	-	-	CVMNK	----	-----	-	---	---N--
AA0116997	4.19	1	11.2	560	38.6	Masasi	Pf	-	-	-	-----	----	-----	-	---	----I-
AA0116998	2.85	1	13.6	520	37.9	Masasi	Pf	1	-	-	CVMNK	IR--	-----	-	N--	VD-N--
AA0116999	2.49	2	9.5	M	38.3	Masasi	-	-	-	-	CVMNK	----	-----	-	---	VD----
AA0117000	1.83	1	10.7	M	38.4	Masasi	-	-	-	-	-----	----	-----	-	---	------
AA0134001	1.83	1	10.7	M	38.4	Masasi	-	-	-	-	-----	----	-----	-	---	------
AA0134002	1.92	1	10.1	M	37	Masasi	-	-	-	-	-----	----	-----	-	---	------
AA0134003	4	1	10.6	M	37.1	Masasi	-	-	-	-	CVMNK	----	-----	-	---	VD----
AA0134004	0.42	1	8.1	2720	37.9	Masasi	Pf	1	-	-	CVMNK	IR--	SGE--	E	N--	VDDNI-
AA0134005	2	2	9.3	M	36.9	Masasi	Pf	-	-	-	CVMNK	----	-----	-	---	VD-N--
AA0134006	2.3	2	11.4	M	37	Masasi	-	-	-	-	CVMNK	----	-----	-	---	VD----
AA0134007	2	2	9.9	M	37.8	Masasi	-	-	-	-	-----	----	-----	-	---	------
AA0134008	2.8	2	8.6	11080	39	Masasi	Pf	1	WT	-	CVMNK	IRNI	SGEAA	E	NFD	VDDNIT
AA0134009	4.58	1	12.1	M	36.7	Masasi	Pf	-	-	-	-----	----	-----	-	---	------
AA0134010	2.23	1	10.8	32	36.7	Masasi	-	-	-	-	-----	----	-----	-	---	------
AA0134011	3.99	2	11.3	M	36.8	Masasi	-	-	-	-	-----	----	-----	-	---	---N--
AA0134012	0.29	1	9.9	M	37	Masasi	-	-	-	-	-----	----	-----	-	---	---N--
AA0134013	0.86	2	9.8	3680	39.5	Masasi	Pf	1	-	-	CVMNK	IR--	SGE--	-	N--	VD-N--
AA0134014	3.1	2	10.6	M	36.1	Masasi	Pf	-	-	-	-----	----	-----	-	---	VD-N--
AA0134015	3.42	1	11.3	32	36.3	Masasi	-	-	-	-	-----	----	-----	-	---	------
AA0134016	3.57	2	12.1	M	35.8	Masasi	-	-	-	-	-----	----	-----	-	---	V-----
AA0134017	0.85	1	9.9	M	36.7	Masasi	-	-	-	-	-----	----	-----	-	---	------
AA0134018	2.37	1	10.6	M	36.3	Masasi	Pf	-	-	-	-----	----	-----	-	---	VD----
AA0134019	2.34	1	6.2	18280	36.5	Masasi	Pf	1	-	-	CVMNK	IR--	SGE--	E	N--	VDDNI-
AA0134020	M	M	M	M	M	Masasi	Pf/Po	2	-	-	CVMNK	IRNI	SGE--	E	N--	VD-NIT
AA0134021	0.25	1	8.9	M	36.1	Masasi	-	-	-	-	CVMNK	----	-----	-	---	------
AA0134022	1.23	2	10.5	M	37.1	Masasi	Pf	1	-	-	CVMNK	IR--	-----	E	N--	VD-NI-
AA0134023	2.66	2	13.4	M	36.1	Masasi	Pf	1	WT	-	CVMNK	IRNI	SGEAA	E	NFD	VDDNIT
AA0134024	2.85	2	10.3	32	36.1	Masasi	-	-	-	-	-----	----	-----	-	---	------
AA0134025	3.32	2	11.4	M	38.8	Masasi	Pf	2	-	-	CVMNK	IRNI	S[G/A][K/E]--	E	N--	VDDNIT
AA0134026	2.41	1	10.9	M	38.6	Masasi	Pf	-	-	-	CVMNK	----	-----	E	--D	----I-
AA0134027	2.14	1	12.8	M	36.4	Masasi	-	-	-	-	-----	----	-----	-	---	------
AA0134028	1.74	2	11.9	M	36.2	Masasi	-	-	-	-	-----	----	-----	-	---	------
AA0134029	2.23	2	11.1	M	36.7	Masasi	Pf	2	-	-	CVMNK	IR--	SGE--	E	N--	VDDNI-
AA0134030	0.61	1	9.2	2360	35.9	Masasi	Pf	-	-	-	-----	----	-----	-	---	VD-N--
AA0134031	2.73	1	8.7	M	35.1	Masasi	Pf	-	-	-	-----	----	-----	-	---	VD----
AA0134032	3.34	1	12.5	M	35.4	Masasi	-	-	-	-	-----	----	-----	-	---	------
AA0134033	4.01	1	11	M	36.1	Masasi	Pf	2	-	-	CVMNK	IC--	SGE--	-	N--	VD-N--
AA0134034	0.66	1	9.1	M	36.1	Masasi	Pf	-	-	-	-----	----	-----	-	---	------
AA0134035	1.64	2	10.3	M	36.8	Masasi	Pf	1	-	-	CVMNK	ICNI	SGEAA	E	N--	VDDNI-
AA0134036	4.33	1	11.3	51320	38	Masasi	Pf	2	-	-	CVMNK	IRN-	[S/F][G/A][K/E]--	E	N--	VDDNI-
AA0134037	2.75	1	11.5	70880	36.6	Masasi	Pf	1	-	-	CVMNK	IRNI	SGE--	E	NYD	VDDNIT
AA0134038	4.08	1	12.1	31560	37.9	Masasi	Pf	2	-	-	CVMNK	I[C/R]NI	S[G/A][K/E]AA	E	NFD	VDDNIT
AA0134039	2.67	2	11.8	316800	38.4	Masasi	Pf	1	WT	-	CVMNK	ICNI	SGEAA	E	NYD	VDDNIT
AA0134040	2.75	2	11.8	M	38.6	Masasi	-	-	-	-	-----	----	-----	-	---	------
AA0134041	0.75	2	11.1	M	37.8	Masasi	Pf	2	-	-	CVMNK	----	-----	-	---	VD-N--
AA0134042	2.85	2	12.6	1600	35.2	Masasi	-	-	-	-	-----	----	-----	-	---	------
AA0134043	2.98	2	9.5	M	36.4	Masasi	-	-	-	-	-----	----	-----	-	---	VD----
AA0134044	4.02	2	7.2	M	36.8	Masasi	Pf	2	-	-	CVMNK	[N/I]R--	SGE--	-	N--	VD-N--
AA0134045	1.84	1	10.4	M	36.7	Masasi	Pf	1	-	-	CVMNK	----	-----	-	---	VD-N--
AA0134046	4.35	2	11.8	48	36.2	Masasi	-	-	-	-	-----	----	-----	-	---	------
AA0134047	1.33	1	9.4	208	36.8	Masasi	Pf	-	-	-	CVMNK	----	-----	-	---	VD----
AA0134048	3.58	1	12	80	37.3	Masasi	Pf	1	-	-	CVMNK	IR--	SGE--	E	N--	VD-N--
AA0134049	1.67	1	9.4	3720	37	Masasi	-	-	-	-	-----	----	-----	-	---	------
